# Supplementary material for: Mimivirus reveals Mre11/Rad50 fusion proteins with a sporadic distribution in eukaryotes, bacteria, viruses and plasmids
Source: Virol J. 2011 Sep 7;8:427. doi: 10.1186/1743-422X-8-427 (PMC3175470; doi:10.1186/1743-422X-8-427)
Supplement: Additional file 2 — Source of sequences used in the phylogenetic reconstruction. Sequences were retrieved from NCBI/GenBank, UniProt and KEGG databases. [file 1743-422X-8-427-S2.XLS]

## Sheet: Feuil1
Additional file 2. Source of sequences used in the phylogenetic reconstruction.
Abbreviation	Species name	Identifiers
Anaerostipes	Anaerostipes caccae DSM 14662	B0MG68 (fusion form)
Anaerostipes	Anaerostipes caccae DSM14662	ZP_02418331.1/ZP_02418330.1
Aquifex	Aquifex aeolicus VF5	aae:aq_1886/aae:aq_1006
Bacillus	Bacillussubtilis 168	bsu:BSU10640/bsu:BSU10650
Bacillus.phage	Bacillus phage 0305phi8-36	A7KV18 (fusion form)
Chloroflexus	Chloroflexus aggregans DSM 9485	cag:Cagg_2367/cag:Cagg_2951
C.kluyveri.DSM	Clostridium kluyveri DSM 555	A5F9P1 (fusion form)
C.kluyveri.DSM	Clostridium kluyveri DSM 555	A5F9P1 (fusion form)
C.kluyveri.NBRC	Clostridium kluyveri NBRC 12016	B9E6H1 (fusion form)
C.kluyveri.NBRC	Clostridium kluyveri NBRC 12016	B9E6H1 (fusion form)
Deferribacter	Deferribacter desulfuricans SSM1	D3PEM5 (fusion form)
Dehalococcoides	Dehalococcoides sp.	YP_001214176.1/YP_001213988.1
Dictyostelium	Dictyostelium discoideum	Q8T663 (fusion form)
Dictyostelium	Dictyostelium discoideum	XP_629462/XP_628997
E.coli	Escherichia coli K12	NP_286136.1/NP_414931.1
Halothermothrix	Halothermothrix orenii H 168	YP_002508156.1/YP_002508157.1
Human	Homo sapiens	NP_013951.1/NP_014149.1
Klebsiella.phage.KP15	Klebsiella phage KP15	YP_003579924/YP_003579926
Lb338-1	Lactobacillus phage Lb338-1	YP_002790819/YP_002790820
Metallosphaera	Metallosphaera sedula DSM 5348	mse:Msed_0761/mse:Msed_0762
Micromonas.pusilla	Micromonas pusilla CCMP1545	C1N0B1 (fusion form)
Micromonas.pusilla	Micromonas pusilla CCMP1545	XP_003063605.1/XP_003055898.1
Micromonas.sp	Micromonas sp. RCC299	C1FJU6 (fusion form)
Micromonas.sp	Micromonas sp. RCC299	XP_002504614.1/XP_002507736.1
Mimivirus	Mimivirus	R555 (fusion form)
Phaeodactylum	Phaeodactylum tricornutum CCAP 1055/1	B7FXD6 (fusion form)
Phaeodactylum	Phaeodactylum tricornutum CCAP 1055/1	XP_002181412.1/XP_002179845.1
Phage.K	Staphylococcus phageK	YP_024502.1/YP_024504.1
Physcomitrella	Physcomitrella patens subsp. patens.	A9RK34 (fusion form)
Physcomitrella	Physcomitrella patens	XP_001755538.1/Pp1s51_220V6
Polysphondylium	Polysphondylium pallidum	EFA85561/EFA85515
Polysphondylium	Polysphondylium pallidum PN500	D3AVR3 (fusion form)
Prochlorococcus.phage.P-SSM7	Prochlorococcus phage P-SSM7	YP_004324966/YP_004324968
Pyrococcus	Pyrococcus furiosus DSM 3638	pfu:PF1166/pfu:PF1167
Rhodomicrobium	Rhodomicrobium vannielii ATCC 17100	YP_004012232.1/YP_004012231.1
Ruminococcus	Ruminococcus sp. 5_1_39BFAA	C6JB59 (fusion form)
Ruminococcus	Ruminococcus sp. 5_1_39BFAA	ZP_04855442/ZP_04855441
Salinispora	Salinispora tropica	YP_001158396.1/YP_001158395.1
Staphylococcus	Staphylococcus aureus subsp. aureus Mu50	NP_371869.1/NP_371870.1
Sulfolobus	Sulfolobus tokodaii	gi|49036431/gi|20978622
Synechococcus.phage.Syn19	Synechococcus phage Syn19	YP_004323965/YP_004323967
T4	Bacteriophage T4	NP_049672.1/NP_049669.1
Thermoanaerobacterium	Thermoanaerobacterium thermosaccharolyticum DSM 571	YP_003851984.1/YP_003851983.1
Thermococcus	Thermococcus kodakaraensis KOD1	tko:TK2212/tko:TK2211
Thermotoga.m	Thermotoga maritima MSB8	tma:TM1635/tma:TM1636
Thermotoga.n	Thermotoga neapolitana DSM 4359	tna:CTN_0823/tna:CTN_0822
Thermus	Thermus thermophilus HB27	YP_004894.1/YP_004893.1
Yeast	Saccharomyces cerevisiae	gi|1709096/gi|131782
