# Supplementary material for: Mimivirus reveals Mre11/Rad50 fusion proteins with a sporadic distribution in eukaryotes, bacteria, viruses and plasmids
Source: Virol J. 2011 Sep 7;8:427. doi: 10.1186/1743-422X-8-427 (PMC3175470; doi:10.1186/1743-422X-8-427)
Supplement: Additional file 4 — List of BLAST best hit for the scaffolds with a homolog of R555. Database searches were performed against UniProt and RefSeq database. [file 1743-422X-8-427-S4.XLS]

## Sheet: Table S2
Additional file 4. List of BLAST best hit for the scaffolds with a homolog of R555.
GOS_scaffolds	Gene ID	Taxonon	E-value	score
JCVI_SCAF_1096626301131	YP_240942	Staphylococcus phage G1	0.002	45.4
JCVI_SCAF_1096626876493	YP_238591	Staphylococcus phage Twort	7e-13	78.2
JCVI_SCAF_1096626918569	YP_002300392	Bacillus phage SPO1	4e-08	61.6
JCVI_SCAF_1096626964851	YP_238591	Staphylococcus phage Twort	2e-12	75.9
JCVI_SCAF_1096626996327	Q8R969_THETN	Thermoanaerobacter tengcongensis	0.0002	48.9
JCVI_SCAF_1096627008451	YP_002300392	Bacillus phage SPO1	8e-07	56.6
JCVI_SCAF_1096627010741	YP_238591	Staphylococcus phage Twort	1e-06	56.6
JCVI_SCAF_1096627011903	D1U3X2_9DELT	Desulfovibrio aespoeensis Aspo-2	0.0007	47
JCVI_SCAF_1096627013698	B4CWU8_9BACT	Chthoniobacter flavus Ellin428	0.001	47
JCVI_SCAF_1096627013698	Q00SE5_OSTTA	Ostreococcus tauri	1e-49	202
JCVI_SCAF_1096627013698	D0MZC9_PHYIN	Phytophthora infestans T30-4	3e-07	58.2
JCVI_SCAF_1096627013698	YP_002300392	Bacillus phage SPO1	3e-13	80.1
JCVI_SCAF_1096627018806	C2QK18_BACCE	Bacillus cereus R309803	8e-06	55.1
JCVI_SCAF_1096627019822	RUVC_ARCB4	Arcobacter butzleri RM4018	0.005	44.3
JCVI_SCAF_1096627019822	YP_002300392	Bacillus phage SPO1	7e-13	78.6
JCVI_SCAF_1096627024044	C6LGM4_9FIRM	Bryantella formatexigens DSM14469	7e-08	62.4
JCVI_SCAF_1096627024705	B2IYJ3_NOSP7	Nostoc punctiforme ATCC29133	2e-05	54.7
JCVI_SCAF_1096627047202	C7HVG3_9FIRM	Anaerococcus vaginalis ATCC51170	2e-33	146
JCVI_SCAF_1096627084565	YP_164703	Lactobacillus phage LP65	2e-19	100
JCVI_SCAF_1096627155904	YP_240942	Staphylococcus phage G1	5e-12	75.1
JCVI_SCAF_1096627155904	B9JPU1_AGRRK	Agrobacterium radiobacter K84	4e-06	57.4
JCVI_SCAF_1096627285092	NP_835715	Rhodothermus phage RM378	4e-14	83.2
JCVI_SCAF_1096627285092	B8CG23_THAPS	Thalassiosira pseudonana	6e-06	54.3
JCVI_SCAF_1096627285092	YP_717872	Synechococcus phage syn9	3e-06	55.1
JCVI_SCAF_1096627285092	YP_164703	Lactobacillus phage LP65	2e-20	103
JCVI_SCAF_1096627313810	D2PL39_KRIFD	Kribbella flavida DSM17836	0.0003	49.7
JCVI_SCAF_1096627313810	YP_001949761	Salmonella phage phiSG-JL2	1e-26	122
JCVI_SCAF_1096627313810	YP_002300392	Bacillus phage SPO1	4e-08	62.8
JCVI_SCAF_1096627314108	YP_002300392	Bacillus phage SPO1	9e-07	58.2
JCVI_SCAF_1096627315252	YP_195184	Synechococcus phage S-PM2	0.0001	49.7
JCVI_SCAF_1096627383867	NP_835715	Rhodothermus phage RM378	7e-09	66.2
JCVI_SCAF_1096627383867	B9XP36_9BACT	bacterium Ellin514	0.0004	50.8
JCVI_SCAF_1096627383867	YP_338103	Enterobacteria phage K1F	2e-35	151
JCVI_SCAF_1096627411566	YP_240942	Staphylococcus phage G1	4e-12	75.5
JCVI_SCAF_1096627417740	PMM_ENCCU	Encephalitozoon cuniculi	2e-29	132
JCVI_SCAF_1096627440056	YP_002300392	Bacillus phage SPO1	1e-09	67.8
JCVI_SCAF_1096627478032	YP_002300392	Bacillus phage SPO1	1e-07	59.7
JCVI_SCAF_1096627565631	B9KE13_CAMLR	Campylobacter_lari_Bac	8e-08	61.6
JCVI_SCAF_1096627572528	C2PNS6_BACCE	Bacillus cereus MM3	0.009	43.1
JCVI_SCAF_1096627588995	YP_240942	Staphylococcus phage G1	3e-12	76.3
JCVI_SCAF_1096627597278	YP_238591	Staphylococcus phage Twort	7e-11	71.6
JCVI_SCAF_1096627618839	Q4SSB9_TETNG	Tetraodon nigroviridis	0.003	46.2
JCVI_SCAF_1096627619693	YP_238591	Staphylococcus phage Twort	9e-12	73.9
JCVI_SCAF_1096627635788	YP_002300392	Bacillus phage SPO1	5e-08	61.2
JCVI_SCAF_1096627662083	YP_238591	Staphylococcus phage Twort	2e-13	80.1
JCVI_SCAF_1096627717831	B9JPU1_AGRRK	Agrobacterium radiobacter	0.0004	49.3
JCVI_SCAF_1096627735784	YP_195187	Synechococcus phage S-PM2	4e-15	84
JCVI_SCAF_1096627800325	A8F8P4_THELT	Thermotoga lettingae ATCCBAA-301	2e-07	58.9
JCVI_SCAF_1096627820205	YP_240942	Staphylococcus phage G1	4e-12	75.5
JCVI_SCAF_1096627841714	YP_001468497	Listeria phage A511	2e-12	76.3
JCVI_SCAF_1096627847240	B7QIG2_IXOSC	Ixodes scapularis	3e-10	67.8
JCVI_SCAF_1096627858093	A2U022_9FLAO	Polaribacter sp. MED152	9e-06	53.1
JCVI_SCAF_1096627858093	C6QCP0_9RHIZ	Bacteroides thetaiotaomicron	0.0001	51.2
JCVI_SCAF_1096627859484	YP_240942	Staphylococcus phage G1	2e-15	86.3
JCVI_SCAF_1096627963909	YP_195187	Synechococcus phage S-PM2	4e-14	80.9
JCVI_SCAF_1096627963909	YP_238591	Staphylococcus phage Twort	3e-07	59.3
JCVI_SCAF_1096628202178	A7T7I4_NEMVE	Nematostella vectensis	1e-07	61.2
JCVI_SCAF_1096628211743	D0LMP8_HALO1	Haliangium ochraceum DSM14365	3e-09	64.7
JCVI_SCAF_1096628250964	A5FN60_FLAJ1	Flavobacterium johnsoniae ATCC17061	3e-07	58.5
JCVI_SCAF_1096628364782	YP_002300392	Bacillus phage SPO1	4e-06	55.8
JCVI_SCAF_1096628395908	C1ZKS6_PLALI	Planctomyces limnophilus DSM3776	8e-05	50.1
JCVI_SCAF_1101667176714	A7AKB0_9PORP	Parabacteroides merdae ATCC43184	0.003	44.7
JCVI_SCAF_1101668006404	B6GAH3_9ACTN	Collinsella stercoris DSM13279	5e-08	60.8
JCVI_SCAF_1101668029007	B2TLI2_CLOBB	Clostridium botulinum Eklund17B	5e-11	70.5
JCVI_SCAF_1101668029482	B9KE13_CAMLR	Campylobacter lari RM2100	2e-07	59.7
JCVI_SCAF_1101668046797	Q1CYN1_MYXXD	Myxococcus xanthus DK1622	2e-25	118
JCVI_SCAF_1101668046915	YP_002003325	Yersinia phage Yepe2	6e-06	53.5
JCVI_SCAF_1101668046915	YP_002300392	Bacillus phage SPO1	2e-17	93.6
JCVI_SCAF_1101668093971	YP_195187	Synechococcus phage S-PM2	7e-21	103
JCVI_SCAF_1101668093971	YP_001468497	Listeria phage A511	1e-15	87.8
JCVI_SCAF_1101668159278	A6DIP9_9BACT	Lentisphaera araneosa HTCC2155	5e-05	52
JCVI_SCAF_1101668181058	YP_195187	Synechococcus phage S-PM2	1e-08	62.8
JCVI_SCAF_1101668181058	YP_240942	Staphylococcus phage G1	9e-11	71.6
JCVI_SCAF_1101668201006	YP_238591	Staphylococcus phage Twort	6e-13	78.2
JCVI_SCAF_1101668231142	YP_002300392	Bacillus phage SPO1	3e-09	65.1
JCVI_SCAF_1101668237001	YP_238591	Staphylococcus phage Twort	1e-12	78.2
JCVI_SCAF_1101668239839	YP_002154742	Feldmannia_species_virus_Virus	1e-09	65.9
JCVI_SCAF_1101668248100	YP_164703	Lactobacillus phage LP65	2e-13	80.9
JCVI_SCAF_1101668251765	YP_238591	Staphylococcus phage Twort	2e-06	55.5
JCVI_SCAF_1101668275660	YP_238591	Staphylococcus phage Twort	6e-06	53.5
JCVI_SCAF_1101668342370	YP_240942	Staphylococcus phage G1	7e-13	78.2
JCVI_SCAF_1101668663006	B1C3P5_9FIRM	Clostridium spiroforme DSM1552	2e-10	68.6
JCVI_SCAF_1101668667543	A9BII7_PETMO	Petrotoga mobilis DSM_10674	3e-08	61.6
JCVI_SCAF_1101668689888	YP_002300392	Bacillus phage SPO1	4e-09	65.1
JCVI_SCAF_1101668720639	YP_002300392	Bacillus phage SPO1	6e-05	50.4
